# Supplementary material for: Towards the complete proteinaceous regulome of Acinetobacter baumannii
Source: Microb Genom. 2017 Mar 23;3(3):mgen000107. doi: 10.1099/mgen.0.000107 (PMC5382811; doi:10.1099/mgen.0.000107)
Supplement: Supplementary File 1 [file mgen-3-107-s001.xlsx]

## Sheet: TFs
AB5075					17978			AB0057			AYE			AB307-0294			ACICU
name	family	investigated in A. baumannii	investigated in other backgrounds	designation	Nucleotide Blast	Protein Blast	presence Y/N	Nucleotide Blast	Protein Blast	presence Y/N	Nucleotide Blast	Protein Blast	presence Y/N	Nucleotide Blast	Protein Blast	presence Y/N	Nucleotide Blast	Protein Blast	presence Y/N
dnaA	DnaA		1	ABUW_0001	0	0	Y	0	0	Y	0	0	Y	0	0	Y	0	0	Y
ABUW_0029	LysR			ABUW_0029	0	0	Y	0	0	Y	0	0	Y	0	0	Y	0	0	Y
ABUW_0033	TetR			ABUW_0033	0	2.59859e-127	Y	0	2.197e-131	Y	0	2.13496e-131	Y	0	2.03973e-131	Y	0	2.38572e-128	Y
ABUW_0043	LysR			ABUW_0043	0	0	Y	0	0	Y	0	0	Y	0	0	Y	0	0	Y
ABUW_0045	GntR			ABUW_0045	0	0	Y	0	0	Y	0	0	Y	0	0	Y	0	0	Y
hmgR	IclR		2	ABUW_0067	0	4.00069e-172	Y	0	4.201e-172	Y	0	4.08231e-172	Y	0	3.90014e-172	Y	0	4.04888e-172	Y
hutC	GntR		3,4	ABUW_0075	0	9.10891e-168	Y	0	2.16613e-168	Y	0	2.10493e-168	Y	0	2.011e-168	Y	0	2.08769e-168	Y
ABUW_0107	TetR			ABUW_0107	0	1.46164e-137	Y	0	1.5348e-137	Y	0	1.49145e-137	Y	0	1.42492e-137	Y	0	1.47924e-137	Y
ABUW_0169	ArsR			ABUW_0169	1.48e-156	2.86191e-63	Y	1.51e-156	3.00503e-63	Y	1.47e-156	2.92023e-63	Y	1.4e-156	2.79007e-63	Y	3.2e-152	2.89634e-63	Y
ABUW_0177	AsnC			ABUW_0177	0	2.24777e-88	Y	0	3.97089e-89	Y	0	3.8588e-89	Y	0	3.68676e-89	Y	0	1.47446e-87	Y
ABUW_0190	TetR			ABUW_0190	0	4.78268e-131	Y	0	3.86516e-132	Y	0	3.756e-132	Y	0	3.58847e-132	Y	0	3.72526e-132	Y
ABUW_0200	Xre			ABUW_0200	0	1.40014e-117	Y	0	1.47021e-117	Y	0	1.42869e-117	Y	0	1.36498e-117	Y	0	7.29438e-117	Y
ABUW_0202	GntR			ABUW_0202	0	0	Y	0	0	Y	0	0	Y	0	0	Y	0	0	Y
ABUW_0205	LysR			ABUW_0205	0	0	Y	0	0	Y	0	0	Y	0	0	Y	0	0	Y
ABUW_0214	LysR			ABUW_0214	0	1e-174	Y	0	6e-177	Y	0	6e-177	Y	0	2e-175	Y	0	4e-173	Y
ABUW_0219	AraC			ABUW_0219	0	0	Y	0	0	Y	0	0	Y	0	0	Y	0	0	Y
ABUW_0224	HxlR			ABUW_0224	7.49e-148	2.56473e-62	Y	4.81e-163	2.69299e-62	Y	4.68e-163	2.61699e-62	Y	4.47e-163	2.50035e-62	Y	3.81e-145	1.58504e-61	Y
ABUW_0227	HxlR			ABUW_0227	4.44e-170	3.48582e-70	Y	2.05e-174	3.66015e-70	Y	1.99e-174	3.55685e-70	Y	1.91e-174	3.39831e-70	Y	3.14e-159	3.52776e-70	Y
ABUW_0229	AraC			ABUW_0229	no hit	4.06211e-05	N	0	0	Y	0	0	Y	0	0	Y	no hit	4.11095e-05	N
ABUW_0238	AraC			ABUW_0238	0	0	Y	0	0	Y	0	0	Y	0	0	Y	0	0	Y
ABUW_0245	Xre			ABUW_0245	0	2.74355e-106	Y	0	6.16581e-108	Y	0	5.99173e-108	Y	0	5.72454e-108	Y	0	1.15532e-104	Y
ABUW_0307	Fer2_BFD			ABUW_0307	3.9e-98	8.30813e-23	Y	3.97e-98	8.72342e-23	Y	3.86e-98	8.47735e-23	Y	3.69e-98	8.09968e-23	Y	3.83e-98	8.40804e-23	Y
ABUW_0361	LysR			ABUW_0361	0	0	Y	0	0	Y	0	0	Y	0	0	Y	0	0	Y
ABUW_0400	Rrf2			ABUW_0400	0	1.21629e-84	Y	0	6.20214e-85	Y	0	6.02708e-85	Y	0	5.75838e-85	Y	0	1.23093e-84	Y
ABUW_0454	AraC			ABUW_0454	0	6.00839e-179	Y	0	1.61534e-180	Y	0	1.5697e-180	Y	0	1.49965e-180	Y	0	5.1612e-179	Y
ABUW_0482	TetR			ABUW_0482	0	3.18453e-131	Y	0	1.85422e-132	Y	0	1.80186e-132	Y	0	1.72149e-132	Y	0	1.78711e-132	Y
ABUW_0549	HTH_19			ABUW_0549	3.07e-20	1.28889e-11	N	0.00736	3.71482	N	6.65e-149	2.98811e-67	Y	0.00683	3.44927	N	0.00709	3.93037	N
ABUW_0621	AraC			ABUW_0621	0	0	Y	0	0	Y	0	0	Y	0	0	Y	0	0	Y
ABUW_0639	AraC			ABUW_0639	0	0	Y	0	0	Y	0	0	Y	0	0	Y	0	0	Y
pilG	OmpR	5		ABUW_0678	0	3e-81	Y	0	3e-81	Y	0	3e-81	Y	0	3e-81	Y	0	3e-81	Y
ABUW_0726	AraC			ABUW_0726	0	0	Y	0	3.17569e-133	Y	0	0	Y	0	0	Y	0	0	Y
ABUW_0728	Mrr			ABUW_0728	0	4.07042e-178	Y	0	8.05827e-179	Y	0	7.83059e-179	Y	0	7.48113e-179	Y	0	3.88784e-178	Y
ABUW_0730	AraC			ABUW_0730	0	0	Y	0	0	Y	0	0	Y	0	0	Y	0	0	Y
ABUW_0747	LexA			ABUW_0747	1.95e-71	2.50475e-43	N	0	7.02334e-167	Y	0	2.22155e-110	Y	0.69	8.37016e-14	N	0	1.43741e-112	Y
ABUW_0751	GntR			ABUW_0751	0.07	8.27539	N	0	0	Y	0.07	8.51692	N	0.23	8.13758	N	0.82	8.37487	N
ABUW_0794	Xre			ABUW_0794	0.12	0.084522	N	0	2.6944e-98	Y	0	2.61833e-98	Y	0.11	0.430852	N	0.12	0.080231	N
ABUW_0799	Arc			ABUW_0799	0.02	1.53008	N	2.02e-161	3.6373e-64	Y	0.08	1.56124	N	0.08	1.4917	N	0.08	1.51888	N
ABUW_0800	RHH_1			ABUW_0800	0.14	0.242889	N	3.66e-85	2.10597e-31	Y	0.14	0.266193	N	0.14	0.254337	N	0.14	0.474377	N
ABUW_0832	LysR			ABUW_0832	0	0	Y	0	0	Y	0	0	Y	0	0	Y	0	0	Y
ABUW_0855	HxlR			ABUW_0855	0	2.90307e-80	Y	0	7.54212e-81	Y	0	7.32924e-81	Y	0	7.00251e-81	Y	0	3.73556e-79	Y
ABUW_0942	TetR			ABUW_0942	0	9.8486e-123	Y	0	2.86548e-124	Y	0	2.78456e-124	Y	0	2.66037e-124	Y	0	4.84324e-122	Y
hda	DnaA		6	ABUW_0983	0	4.951e-143	Y	0	5.19882e-143	Y	0	5.05198e-143	Y	0	4.82661e-143	Y	0	5.01062e-143	Y
cbl	LysR		7,8,9	ABUW_1016	0	0	Y	0	0	Y	0	0	Y	0	0	Y	0	0	Y
ABUW_1079	LysR			ABUW_1079	0	0	Y	0	3.46247e-173	Y	0	0	Y	0	0	Y	0	0	Y
ABUW_1103	TetR			ABUW_1103	0	4.79489e-150	Y	0	5.0349e-150	Y	0	4.89269e-150	Y	0	4.67441e-150	Y	0	4.85263e-150	Y
ABUW_1107	TetR			ABUW_1107	0.59	7.70654e-06	N	0	1.73375e-138	Y	0	1.68479e-138	Y	0	1.60963e-138	Y	0	1.671e-138	Y
ABUW_1112	AsnC			ABUW_1112	0	6.13177e-104	Y	0	6.43855e-104	Y	0	6.25677e-104	Y	0	5.97778e-104	Y	0	6.20557e-104	Y
ABUW_1132	LysR			ABUW_1132	0	0	Y	0	0	Y	0	0	Y	0	0	Y	0	0	Y
ABUW_1145	LysR			ABUW_1145	0.87	7.48845e-35	N	0	0	Y	0	0	Y	0.07	7.30053e-35	N	0	0	Y
ABUW_1159	TetR			ABUW_1159	7.14e-12	9.83083e-53	Y	0	1.85375e-109	Y	0	1.80141e-109	Y	1.3e-14	9.58408e-53	Y	0	2.16198e-100	Y
ABUW_1163	TetR			ABUW_1163	0	1.22453e-135	Y	0	7.63641e-148	Y	0	7.42071e-148	Y	0	2.13786e-131	Y	0	2.19593e-132	Y
ABUW_1238	AraC			ABUW_1238	0	3.18989e-160	Y	0	3.34958e-160	Y	0	3.25496e-160	Y	0	3.10973e-160	Y	0	3.2283e-160	Y
ABUW_1265	LexA			ABUW_1265	5.7e-59	4.06228e-77	Y	0	2.13253e-155	Y	6.87e-58	4.14507e-77	Y	6.57e-58	3.96029e-77	Y	1.32e-60	1.14734e-76	Y
ABUW_1266	Cro			ABUW_1266	0.7	1.54971	N	1.37e-117	3.07437e-46	Y	0.69	0.554807	N	0.66	1.75681	N	0.69	1.32228	N
ABUW_1272	MotA			ABUW_1272	2.69	0.406801	N	5.99e-129	1.747e-50	Y	5.13e-22	3.54568e-16	N	0.73	0.396597	N	0.76	0.411691	N
ABUW_1313	Xre			ABUW_1313	2.51	0.55379	N	4.03e-118	3.12351e-38	Y	0.71	6.21705	N	0.68	5.94015	N	9.81e-12	1.23341e-25	N
ABUW_1338	LysR			ABUW_1338	0	0	Y	0	0	Y	0	0	Y	0	0	Y	0	0	Y
ABUW_1346	GntR			ABUW_1346	0	0	Y	0	0	Y	0	0	Y	0	0	Y	0	0	Y
ABUW_1386	TrmB			ABUW_1386	0.02	3.3484	N	0.92	3.48179	N	7.27e-135	6.96026e-59	Y	0.85	3.2329	N	0.02	3.32354	N
ABUW_1462	LysR			ABUW_1462	0	0	Y	0	0	Y	0	0	Y	0	0	Y	0	0	Y
ABUW_1475	AraC			ABUW_1475	0	8.60289e-180	Y	0	2.70609e-180	Y	0	2.62963e-180	Y	0	2.51227e-180	Y	0	3.67133e-178	Y
ABUW_1479	LysR			ABUW_1479	0.02	1.0987e-28	N	0	1.07665e-173	Y	0	1.04623e-173	Y	0	9.99541e-174	Y	0.02	1.11191e-28	N
ABUW_1484	GntR			ABUW_1484	0	1.66613e-154	Y	0	9.25816e-155	Y	0	8.99663e-155	Y	0	8.59524e-155	Y	0	1.32007e-151	Y
ABUW_1486	TetR			ABUW_1486	0	2.80548e-134	Y	0	1.4276e-135	Y	0	1.38729e-135	Y	0	1.3254e-135	Y	0	6.13103e-135	Y
ABUW_1498	TetR			ABUW_1498	0	7.72141e-119	Y	0	1.33527e-120	Y	0	1.29756e-120	Y	0	1.23969e-120	Y	0	1.69296e-116	Y
ABUW_1524	TetR			ABUW_1524	0	2.27819e-122	Y	0	1.54615e-124	Y	0	1.50249e-124	Y	0	1.43548e-124	Y	0	2.93391e-122	Y
fis	Fis		10,11	ABUW_1533	1.07e-138	2.22058e-55	Y	1.09e-138	2.33161e-55	Y	1.06e-138	2.26582e-55	Y	1.01e-138	2.16484e-55	Y	1.05e-138	2.24729e-55	Y
ABUW_1539	ArgR			ABUW_1539	0	0	Y	0	0	Y	0	0	Y	0	0	Y	0	0	Y
ABUW_1565	LysR			ABUW_1565	0	0	Y	0	0	Y	0	0	Y	0	0	Y	0	0	Y
ABUW_1571	AraC			ABUW_1571	0	0	N	0	0	Y	0	0	Y	0	0	Y	0	0	Y
metR	LysR		12	ABUW_1599	0	0	Y	0	0	Y	0	0	Y	0	0	Y	0	0	N
ABUW_1622	Trans_reg_C			ABUW_1622	0	0	Y	0	0	Y	0	0	Y	0	0	Y	0	0	Y
ABUW_1639	AsnC			ABUW_1639	0	5.82184e-106	Y	0	6.11312e-106	Y	0	5.94053e-106	Y	0	5.67563e-106	Y	0	2.57396e-105	Y
ABUW_1645	TetR			ABUW_1645	0	4.72286e-119	Y	0	1.57491e-119	Y	0	1.53044e-119	Y	0	1.46219e-119	Y	0	3.22288e-118	Y
ABUW_1669	AsnC			ABUW_1669	0	1.86261e-102	Y	0	1.95579e-102	Y	0	1.90058e-102	Y	0	1.81583e-102	Y	0	1.88503e-102	Y
ABUW_1672	LysR			ABUW_1672	0	0	Y	0	0	Y	0	0	Y	0	0	Y	0	0	Y
ABUW_1678	TetR			ABUW_1678	0	4.36571e-124	Y	0	3.7755e-125	Y	0	3.66888e-125	Y	0	3.50525e-125	Y	0	1.23779e-124	Y
ABUW_1692	TetR			ABUW_1692	0	2.4411e-112	Y	0	2.56324e-112	Y	0	8.71678e-112	Y	0	2.37979e-112	Y	0	8.1598e-112	Y
ABUW_1714	HxlR			ABUW_1714	0	9.51229e-107	Y	0	9.98821e-107	Y	0	9.70621e-107	Y	0	9.2734e-107	Y	0	9.62678e-107	Y
ABUW_1715	GntR			ABUW_1715	0	0	Y	0	0	Y	0	0	Y	0	0	Y	0	0	Y
ABUW_1731	TetR	13		ABUW_1731	0	2.05709e-134	Y	0	2.16005e-134	Y	0	2.09904e-134	Y	0	2.00542e-134	Y	0	1.07181e-133	Y
ABUW_1755	AsnC			ABUW_1755	0	1.32891e-81	Y	0	6.15563e-82	Y	0	5.98189e-82	Y	0	5.71521e-82	Y	0	1.3449e-81	Y
ABUW_1768	MarR			ABUW_1768	0	2.64334e-87	Y	0	2.77557e-87	Y	0	2.69722e-87	Y	0	2.57697e-87	Y	0	2.67515e-87	Y
ABUW_1779	LysR			ABUW_1779	0	0	Y	0	0	Y	0	0	Y	0	0	Y	0	0	Y
ABUW_1818	PadR			ABUW_1818	0	3.03122e-122	Y	0	3.1829e-122	Y	0	3.09303e-122	Y	0	2.95508e-122	Y	0	3.06771e-122	Y
pcaU	IclR		14,15	ABUW_1848	0	1.28213e-180	Y	0	0	Y	0	0	Y	0	0	Y	0	0	Y
ABUW_1849	LysR			ABUW_1849	0	0	Y	0	0	Y	0	0	Y	0	0	Y	0	0	Y
ABUW_1856	MarR			ABUW_1856	0	2.6038e-106	Y	0	1.96765e-110	Y	0	9.46718e-110	Y	0	1.82683e-110	Y	0	1.89644e-110	Y
feaR	AraC		16	ABUW_1866	0	0	Y	0	0	Y	0	0	Y	0	0	Y	0	0	Y
catR	LysR		17	ABUW_1878	0	0	Y	0	0	Y	0	0	Y	0	0	Y	0	0	Y
ABUW_1880	GntR			ABUW_1880	0	2.16662e-158	Y	0	2.27508e-158	Y	0	2.21081e-158	Y	0	2.16754e-135	Y	0	2.19271e-158	Y
ABUW_1890	MerR			ABUW_1890	0	1.33814e-86	Y	0	2.5789e-88	Y	0	2.50611e-88	Y	0	2.39438e-88	Y	2.84e-148	1.3244e-81	Y
ABUW_1893	Rrf2			ABUW_1893	0	2.76243e-121	Y	0	2.90067e-121	Y	0	2.81876e-121	Y	0	2.69304e-121	Y	0	7.06244e-120	Y
ABUW_1895	TetR			ABUW_1895	0	6.70955e-123	Y	0	7.72665e-126	Y	0	7.50846e-126	Y	0	7.17357e-126	Y	0	2.03511e-123	Y
ABUW_1896	AraC			ABUW_1896	0.00663	1.50068e-40	Y	0	0	Y	0	0	Y	0	0	Y	4.39e-05	2.50943e-40	Y
ABUW_1906	LysR			ABUW_1906	7.12e-21	1.28361e-93	Y	0	0	Y	0	0	Y	0	0	Y	0	0	Y
ABUW_1912	TetR			ABUW_1912	0	2.91915e-122	Y	0	4.27956e-125	Y	0	4.15871e-125	Y	0	3.97322e-125	Y	0	1.10232e-113	Y
ABUW_1924	GntR			ABUW_1924	0	4.86516e-158	Y	0	4.88532e-161	Y	0	4.74731e-161	Y	0	4.53549e-161	Y	0	1.58125e-157	Y
ABUW_1927	LysR			ABUW_1927	0	0	Y	0	0	Y	0	0	Y	0	0	Y	0	0	Y
ABUW_1932	TetR			ABUW_1932	0	2.03003e-137	Y	0	2.13164e-137	Y	0	2.07144e-137	Y	0	1.97903e-137	Y	0	2.46654e-131	Y
ABUW_1936	LysR			ABUW_1936	0	0	Y	0	0	Y	0	0	Y	0	0	Y	0	0	Y
ABUW_1947	LuxR			ABUW_1947	0	2.63627e-146	Y	0	4.63856e-149	Y	0	4.50754e-149	Y	0	4.30644e-149	Y	0	7.21959e-130	Y
ABUW_1959	TetR			ABUW_1959	0	4.43479e-127	Y	0	1.37322e-139	Y	0	1.33444e-139	Y	0	1.27491e-139	Y	0	3.78922e-132	Y
ABUW_1966	LysR			ABUW_1966	0.24	1.16058e-33	N	0	0	Y	0	0	Y	0	0	Y	0.24	9.05903e-34	Y
ABUW_1970	AraC			ABUW_1970	0	0	Y	0	0	Y	0	0	Y	0	0	Y	0	0	Y
ABUW_1979	TetR			ABUW_1979	0.16	3.83745	N	0	4.79417e-131	Y	0	4.65878e-131	Y	0	4.45098e-131	Y	9.28e-68	2.6545e-91	Y
ABUW_2074	Fur			ABUW_2074	0.03	2.70626e-09	N	0	1.36352e-82	Y	0	1.32504e-82	Y	0	1.26597e-82	Y	0	1.3142e-82	Y
ABUW_2080	LysR			ABUW_2080	0.00743	1.13972	N	0	7.70773e-60	Y	0	7.49023e-60	Y	0	7.1564e-60	Y	8.81e-173	4.24328e-57	Y
ABUW_2084	AraC			ABUW_2084	0	0	Y	0	0	Y	0	0	Y	0	0	Y	0	0	Y
ABUW_2091	AraC			ABUW_2091	0	0	Y	0	0	Y	0	0	Y	0	0	Y	0	0	Y
ABUW_2095	LysR			ABUW_2095	0	0	Y	0	0	Y	0	0	Y	0	0	Y	0	0	Y
ABUW_2100	LysR			ABUW_2100	0	0	Y	0	0	Y	0	0	Y	0	0	Y	0	0	Y
ABUW_2101	LysR			ABUW_2101	0	0	Y	0	0	Y	0	0	Y	0	0	Y	0	0	Y
ABUW_2114	GntR			ABUW_2114	0	4.62003e-163	Y	0	3.46164e-163	Y	0	3.36385e-163	Y	0	3.21375e-163	Y	0	3.64649e-162	Y
ABUW_2117	HxlR			ABUW_2117	0	3.74821e-56	Y	0	1.05495e-56	N	0	1.02518e-56	Y	0	9.79489e-57	Y	0	5.90191e-56	Y
ABUW_2118	AraC			ABUW_2118	0	0	Y	0	0	Y	0	0	Y	0	0	Y	0	0	Y
ABUW_2124	Fis			ABUW_2124	0	0	Y	0	0	Y	0	0	Y	0	0	Y	0	0	Y
alkR	AraC		18	ABUW_2196	0	0	Y	0	0	Y	0	0	Y	0	0	Y	0	0	Y
hup	Bhl		19	ABUW_2198	1.09e-138	9.41837e-52	Y	2.6e-140	9.88931e-52	Y	2.53e-140	9.61027e-52	Y	2.42e-140	9.18199e-52	Y	1.07e-138	9.53166e-52	Y
iscR	Rrf2		20	ABUW_2201	0	5.86677e-101	Y	0	6.16028e-101	Y	0	5.98637e-101	Y	0	5.71944e-101	Y	0	5.93738e-101	Y
ABUW_2236	AraC			ABUW_2236	0	0	Y	0	0	Y	0	0	Y	0	0	Y	0	0	Y
ihfB	Bhl		21	ABUW_2241	6.3e-155	1.83057e-61	Y	1.51e-156	1.92212e-61	Y	1.47e-156	1.86787e-61	Y	1.4e-156	1.78462e-61	Y	6.18e-155	1.8526e-61	Y
ABUW_2253	TetR			ABUW_2253	0	1.07874e-121	Y	0	1.13272e-121	Y	0	1.10074e-121	Y	0	1.05165e-121	Y	0	1.09173e-121	Y
ABUW_2275	TetR			ABUW_2275	0	5.40793e-115	Y	0	5.67853e-115	Y	0	5.51819e-115	Y	0	5.2721e-115	Y	0	1.44938e-113	Y
ABUW_2276	ArsR			ABUW_2276	8.36e-160	1.3177e-63	Y	8.52e-160	1.3836e-63	Y	8.28e-160	1.34456e-63	Y	7.91e-160	1.28463e-63	Y	4.25e-157	1.33356e-63	Y
ABUW_2282	AraC			ABUW_2282	0	0	Y	0	0	Y	0	0	Y	0	0	Y	0	0	Y
ABUW_2286	HTH_24			ABUW_2286	0	2.16956e-104	Y	0	8.85963e-105	Y	0	1.31167e-88	Y	0	8.22559e-105	Y	0	2.19567e-104	Y
ABUW_2302	Xre			ABUW_2302	0	1.50262e-128	Y	0	3.86187e-129	Y	0	3.75281e-129	Y	0	3.58543e-129	Y	0	1.52071e-128	Y
ABUW_2315	LysR			ABUW_2315	0	1.71656e-175	Y	0	2.66611e-177	Y	0	2.59078e-177	Y	0	2.47516e-177	Y	0	2.57958e-175	Y
ABUW_2320	LysR			ABUW_2320	0	0	Y	0	0	Y	0	0	Y	0	0	Y	0	0	Y
ABUW_2325	TetR			ABUW_2325	0	1.50175e-89	Y	0	1.61747e-92	Y	0	1.57181e-92	Y	0	1.50173e-92	Y	0	1.46565e-90	Y
ABUW_2328	AsnC			ABUW_2328	0	8.61948e-98	Y	0	3.48741e-97	Y	0	8.79518e-98	Y	0	8.40303e-98	Y	0	8.72321e-98	Y
ABUW_2344	Crp			ABUW_2344	0	2.52981e-150	Y	0	4.52475e-154	Y	0	4.39693e-154	Y	0	4.20076e-154	Y	0	4.0348e-149	Y
ABUW_2354	AraC			ABUW_2354	0	1.75482e-172	Y	0	1.65114e-174	Y	0	1.60449e-174	Y	0	1.53289e-174	Y	0	4.64068e-174	Y
ABUW_2368	LysR			ABUW_2368	0	0	Y	0	0	Y	0	0	Y	0	0	Y	0	0	Y
arsR1	ArsR		22	ABUW_2370	6.9e-155	1.90597e-68	Y	3.64e-171	2.00129e-68	Y	3.54e-171	1.94481e-68	Y	3.38e-171	1.85813e-68	Y	6.78e-155	1.9289e-68	Y
ABUW_2375	LysR			ABUW_2375	0	0	Y	0	0	Y	0	0	Y	0	0	Y	0	0	Y
ABUW_2376	GntR			ABUW_2376	0	9.40336e-158	Y	0	3.40894e-164	Y	0	3.31263e-164	Y	0	1.94453e-163	Y	0	1.64566e-158	Y
ABUW_2392	GntR			ABUW_2392	0	0	Y	0	0	Y	0	0	Y	0	0	Y	0	0	Y
mdcR	LysR		23	ABUW_2393	0	0	N	0	0	Y	0	0	Y	0	3.59802e-164	Y	0	0	Y
ABUW_2406	GntR			ABUW_2406	0	0	Y	0	0	Y	0	0	Y	0	0	Y	0	0	Y
ABUW_2409	LysR			ABUW_2409	0	0	Y	0	0	Y	0	0	Y	0	0	Y	0	0	Y
ABUW_2412	LysR			ABUW_2412	0	0	Y	0	0	Y	0	0	Y	0	0	Y	0	0	Y
ABUW_2419	LysR			ABUW_2419	0	0	Y	0	0	Y	0	0	Y	0	0	Y	0	0	Y
ABUW_2429	AsnC			ABUW_2429	0	9.14495e-95	Y	0	1.16414e-95	Y	0	1.13128e-95	Y	0	1.08084e-95	Y	0	2.77546e-95	Y
ABUW_2446	LysR			ABUW_2446	0	0	Y	0	0	Y	0	0	Y	0	0	Y	0	0	Y
ABUW_2451	TetR			ABUW_2451	0	3.00222e-124	Y	0	4.12155e-126	Y	0	4.00516e-126	Y	0	3.82652e-126	Y	0	3.18558e-125	Y
ABUW_2457	LysR			ABUW_2457	0	0	Y	0	0	Y	0	0	Y	0	0	Y	0	0	Y
dcaR	IclR			ABUW_2472	0.23	1.34787e-13	N	0	0	Y	0	0	Y	0	0	Y	0	0	Y
dcaS	IclR			ABUW_2476	0.07	2.64041e-19	N	0	0	Y	0	0	Y	0	0	Y	0	0	Y
ABUW_2486	GntR			ABUW_2486	0	4.25007e-150	Y	0	7.57177e-151	Y	0	7.3579e-151	Y	0	7.02963e-151	Y	0	4.78246e-150	Y
pobR	IclR		24	ABUW_2488	0	1.2247e-171	Y	0	6.93795e-172	Y	0	6.74194e-172	Y	0	6.44108e-172	Y	0	3.84462e-169	Y
ABUW_2490	LysR			ABUW_2490	0	0	Y	0	0	Y	0	0	Y	0	0	Y	0	0	Y
ABUW_2501	GntR			ABUW_2501	0.18	7.12858e-12	N	0	1.71282e-112	Y	0	1.66446e-112	Y	0	1.59023e-112	Y	0	1.65084e-112	Y
ABUW_2508	LysR			ABUW_2508	0.00585	2.62316e-35	N	0	0	Y	0	0	Y	0	0	Y	0.00575	4.26271e-35	N
ABUW_2520	TetR			ABUW_2520	0	1.94319e-127	Y	0	1.76433e-134	Y	0	4.08307e-134	Y	0	8.28849e-126	Y	0	2.83298e-128	Y
ABUW_2544	AraC			ABUW_2544	0	6.19348e-168	Y	0	2.7769e-169	Y	0	2.69845e-169	Y	0	2.57804e-169	Y	0	6.26808e-168	Y
ABUW_2549	GntR			ABUW_2549	0	2.0581e-150	Y	0	1.62375e-126	N	0	6.86225e-151	Y	0	6.5561e-151	Y	0	6.80606e-151	Y
soxR	MerR	25		ABUW_2555	0	6.8337e-97	Y	0	7.17557e-97	Y	0	6.97301e-97	Y	0	6.6621e-97	Y	0	6.91594e-97	Y
ABUW_2563	LysR			ABUW_2563	0	6.23682e-176	Y	0	7.08772e-175	Y	0	6.88747e-175	Y	0	6.58011e-175	Y	0	6.31194e-176	Y
ABUW_2587	NikR			ABUW_2587	0	3e-87	Y	0	9e-88	Y	0	9e-88	Y	0	9e-88	Y	0	3e-87	Y
ABUW_2589	HxlR			ABUW_2589	9.07e-154	8.41065e-72	Y	0	1.77405e-75	Y	0	1.72398e-75	Y	0	1.64713e-75	Y	4.92e-157	3.26636e-69	Y
ABUW_2596	TetR			ABUW_2596	0	4.08693e-122	Y	0	1.80228e-122	Y	0	1.75138e-122	Y	0	1.67327e-122	Y	0	1.37963e-106	Y
ABUW_2609	LysR			ABUW_2609	0	0	Y	0	0	Y	0	0	Y	0	0	Y	0	0	Y
ABUW_2629	TetR			ABUW_2629	0	1.24065e-130	Y	0	4.41752e-139	Y	0	4.29276e-139	Y	0	4.10127e-139	Y	0	6.83288e-132	Y
ABUW_2633	HTH_24			ABUW_2633	0	4.78036e-98	Y	0	3.54826e-98	Y	0	5.27052e-96	Y	0	3.29434e-98	Y	5.79e-145	3.77871e-58	Y
ABUW_2682	HxlR			ABUW_2682	0	4.33252e-92	Y	0	1.42993e-97	Y	0	1.38956e-97	Y	0	1.3276e-97	Y	0	4.05908e-94	Y
ABUW_2695	HTH_3			ABUW_2695	0	7.10274e-149	Y	0	7.45828e-149	Y	0	7.24761e-149	Y	0	6.92428e-149	Y	0	3.05913e-147	Y
cueR	MerR		26	ABUW_2706	0	4.17041e-85	Y	0	4.37902e-85	Y	0	4.25541e-85	Y	0	4.0657e-85	Y	0	1.50525e-84	Y
benM	LysR		27,28	ABUW_2709	0	0	Y	0	0	Y	0	0	Y	0	0	Y	0	0	Y
vfr	Crp		29,30	ABUW_2741	0	6.88399e-156	Y	0	7.22861e-156	Y	0	7.02442e-156	Y	0	6.71101e-156	Y	0	6.9669e-156	Y
ABUW_2750	CsrA			ABUW_2750	8e-130	2e-50	Y	8e-130	2e-50	Y	8e-130	2e-50	Y	8e-130	2e-50	Y	8e-130	2e-50	Y
ABUW_2761	TetR			ABUW_2761	0	1.06327e-124	Y	0	1.11648e-124	Y	0	1.08496e-124	Y	0	1.03657e-124	Y	0	1.07607e-124	Y
ABUW_2766	AraC			ABUW_2766	0	0	Y	0	0	Y	0	0	Y	0	0	Y	0.02	6.21771e-18	N
vanR	GntR		31	ABUW_2775	0	1.55518e-144	Y	0	5.01056e-148	Y	0	4.86904e-148	Y	0	4.65182e-148	Y	0.05	2.45524e-08	N
hcaR	MarR		32	ABUW_2776	2.58e-180	1.46192e-71	Y	0	1.11979e-68	Y	0	1.15287e-68	Y	0	1.10148e-68	Y	0.36	3.1512	N
ABUW_2786	GntR			ABUW_2786	0	7.39383e-144	Y	0	7.76392e-144	Y	0.05	3.66969e-14	N	0	7.20806e-144	Y	0.00439	3.63969e-14	N
ABUW_2793	AraC			ABUW_2793	0	0	Y	0	0	Y	0.00192	1.05594e-32	N	0	0	Y	7.11e-09	7.35097e-33	N
ABUW_2801	AsnC			ABUW_2801	0	7.26582e-110	Y	0	8.15521e-111	Y	0.14	3.04502e-11	N	0	7.57155e-111	Y	0	2.22574e-110	Y
ABUW_2804	GntR			ABUW_2804	0	9.86175e-147	Y	0	3.69109e-158	Y	0.05	4.2026e-08	N	0	3.42678e-158	Y	0	2.82688e-146	Y
ABUW_2818	TetR			ABUW_2818	0	8.61034e-116	Y	0	2.33254e-121	Y	3.38e-174	5.44037e-101	Y	0	2.16558e-121	Y	0	3.20337e-114	Y
iciA	LysR		33	ABUW_2849	0	0	Y	0	0	Y	0	0	Y	0	0	Y	0	0	Y
ABUW_2852	MerR			ABUW_2852	0	2.87116e-71	Y	0	3.01475e-71	Y	0	2.92967e-71	Y	0	2.79908e-71	Y	0	2.9057e-71	Y
ABUW_2889	LysR			ABUW_2889	0	0	N	0	0	Y	0	0	Y	0	0	Y	0	0	Y
estR	LysR			ABUW_2905	0	4.23284e-165	Y	0	4.44477e-165	Y	0	4.3192e-165	Y	0	4.12647e-165	Y	0	4.28383e-165	Y
ABUW_2931	LysR			ABUW_2931	0	0	Y	0	0	Y	0	0	Y	0	0	Y	0	0	Y
ABUW_2935	AraC			ABUW_2935	0	5.95373e-158	Y	0	2.03024e-162	Y	0	1.97289e-162	Y	0	1.88486e-162	Y	0	6.40556e-162	Y
ABUW_2954	IclR			ABUW_2954	0	1.74353e-172	Y	0	1.83083e-172	Y	0	1.7791e-172	Y	0	1.69971e-172	Y	0	1.76453e-172	Y
betI	TetR		34	ABUW_2970	0	5.1138e-139	Y	0	5.36975e-139	Y	0	5.2181e-139	Y	0	4.98533e-139	Y	0	5.17538e-139	Y
ABUW_2988	LysR			ABUW_2988	0	0	Y	0	0	Y	0	0	Y	0	0	Y	0	0	Y
ABUW_3015	MerR			ABUW_3015	0.2	4.02082e-15	N	5.73e-116	5.81033e-47	Y	5.57e-116	5.64639e-47	Y	0.05	3.68666	N	0.68	2.13073	N
fur	Fur	35,36		ABUW_3033	0	2.3477e-94	Y	0	2.46515e-94	Y	0	2.39556e-94	Y	0	2.28875e-94	Y	0	2.37596e-94	Y
ABUW_3078	LysR			ABUW_3078	0	0	Y	0	0	Y	0	0	Y	0	0	Y	0	0	Y
ABUW_3130	GntR			ABUW_3130	0	2.97e-142	Y	0	3.11865e-142	Y	0	3.03057e-142	Y	0	2.89538e-142	Y	0	3.00576e-142	Y
ABUW_3151	TetR			ABUW_3151	0	2.2144e-123	Y	0	4.10104e-124	Y	0	3.98523e-124	Y	0	3.80749e-124	Y	0	2.24106e-123	Y
ABUW_3161	HTH_1			ABUW_3161	0	0	Y	0	0	Y	0	0	Y	0	0	Y	0	0	Y
ABUW_3189	LysR			ABUW_3189	0.00156	4.98088e-31	N	0	0	Y	0	0	Y	0	0	Y	0	0	Y
ABUW_3194	TetR			ABUW_3194	0	2.35106e-108	Y	0	3.49471e-120	Y	0	3.39603e-120	Y	0	3.24457e-120	Y	0	6.11792e-106	Y
ABUW_3199	LysR			ABUW_3199	0	4.78056e-179	Y	0	0	Y	0	0	Y	0	0	Y	0	7.29358e-176	Y
ABUW_3203	AraC			ABUW_3203	0	0	Y	0	0	Y	0	0	Y	0	0	Y	0	0	Y
ABUW_3206	LysR			ABUW_3206	0	2.21668e-180	Y	0	2.32768e-180	Y	0	2.26191e-180	Y	0	2.16097e-180	Y	0	2.24339e-180	Y
ABUW_3209	LysR			ABUW_3209	0	0	Y	0	0	Y	0	0	Y	0	0	Y	0	0	Y
ABUW_3215	LysR			ABUW_3215	0	0	Y	0	0	Y	0	0	Y	0	0	Y	0	0	Y
ABUW_3264	MarR			ABUW_3264	0	1.14023e-90	Y	0	3.65435e-86	Y	0	1.16347e-90	Y	0	1.1116e-90	Y	0	6.99134e-90	Y
ihfA	Bhl		37	ABUW_3279	1.11e-151	2.67335e-60	Y	2.67e-153	2.80704e-60	Y	2.59e-153	2.72783e-60	Y	2.48e-153	2.60625e-60	Y	1.09e-151	2.70551e-60	Y
ABUW_3319	Xre			ABUW_3319	0.03	2.89497e-31	Y	0	0	Y	0	0	Y	0.08	1.16575	N	0.09	1.21012	N
ABUW_3344	LysR			ABUW_3344	0	1.04263e-174	Y	0	2.93695e-178	Y	0	2.85396e-178	Y	0	2.7266e-178	Y	0	1.74444e-173	Y
ABUW_3352	TetR			ABUW_3352	0	1.62394e-125	Y	0	6.70252e-125	Y	0	6.51325e-125	Y	0	6.22275e-125	Y	0	1.64349e-125	Y
ABUW_3353	TetR			ABUW_3353	0	4.91425e-105	Y	0	3.51007e-105	Y	0	3.41097e-105	Y	0	3.25887e-105	Y	0	9.48707e-109	Y
ABUW_3378	HTH_25			ABUW_3378	0	1.85975e-163	Y	0	1.95286e-163	Y	0	1.89769e-163	Y	0	1.81302e-163	Y	0	9.43317e-162	Y
ABUW_3428	TetR			ABUW_3428	0	1.035e-154	Y	0	1.08681e-154	Y	0	1.05611e-154	Y	0	1.00899e-154	Y	0	1.04746e-154	Y
ABUW_3442	HxlR			ABUW_3442	0	3.72363e-81	Y	0	3.90988e-81	Y	0	3.79952e-81	Y	0	3.63014e-81	Y	0	3.76843e-81	Y
ABUW_3456	AraC			ABUW_3456	0	0	Y	0	0	Y	0	0	Y	0	0	Y	0	0	Y
ABUW_3465	LysR			ABUW_3465	0	0	Y	0	0	Y	0	0	Y	0	0	Y	0	0	Y
ABUW_3471	LysR		38	ABUW_3471	0	0	Y	0	0	Y	0	0	Y	0	0	Y	0	0	Y
ABUW_3474	HTH_11			ABUW_3474	0	6.19081e-125	Y	0	7.29731e-125	Y	0	6.31705e-125	Y	0	6.0353e-125	Y	0	6.26534e-125	Y
ABUW_3482	LysR			ABUW_3482	0	0	Y	0	0	Y	0	0	Y	0	0	Y	0	0	Y
ABUW_3563	IclR			ABUW_3563	0	9.49664e-172	Y	0	9.97213e-172	Y	0	9.69039e-172	Y	0	9.25796e-172	Y	0	9.61102e-172	Y
ada	AraC		39	ABUW_3565	0	0	N	0	0	Y	0	0	Y	0	0	Y	0	0	Y
ABUW_3576	MerR			ABUW_3576	0	9.18583e-65	Y	0	6.25544e-65	Y	0	6.07891e-65	Y	0	5.80797e-65	Y	0	9.29633e-65	Y
ABUW_3609	Hns			ABUW_3609	1.5e-169	6.31656e-66	Y	1.53e-169	6.63245e-66	Y	1.49e-169	6.44528e-66	Y	1.42e-169	6.158e-66	Y	3.25e-165	6.39255e-66	Y
algR	LytTR		40	ABUW_3615	0	1.70821e-146	Y	0	1.79372e-146	Y	0	1.74305e-146	Y	0	1.66529e-146	Y	0	1.72878e-146	Y
ABUW_3622	TetR			ABUW_3622	0	1.02016e-124	Y	0	3.9581e-127	Y	0	3.84632e-127	Y	0	3.67477e-127	Y	0	6.74672e-126	Y
nrdR	NrdR		41	ABUW_3653	0	1.05742e-98	Y	0	1.11032e-98	Y	0	1.07898e-98	Y	0	1.03087e-98	Y	0	1.07015e-98	Y
cadR	MerR		42,43	ABUW_3665	1.29	7.23174e-30	Y	0	6.98278e-87	Y	0	6.78568e-87	Y	1.22	1.93266e-26	N	0	3.02482e-86	Y
arsR2	ArsR		44	ABUW_3668	6.74e-22	7.75114e-36	Y	2.72e-166	2.20811e-67	Y	2.64e-166	2.14579e-67	Y	4.9e-17	7.55663e-36	Y	6.62e-22	7.84436e-36	Y
ABUW_3680	GntR			ABUW_3680	0	0	Y	0	0	Y	0	0	Y	0	0	Y	0.38	2.1857e-52	N
ABUW_3705	MerR			ABUW_3705	0	5.36756e-85	Y	0	1.43414e-83	Y	0	1.32907e-85	Y	0	1.26982e-85	Y	0	4.35106e-84	Y
ABUW_3716	TetR			ABUW_3716	0	8.70366e-117	Y	0	2.24006e-115	Y	0	3.79928e-119	Y	0	3.62984e-119	Y	0	3.74068e-113	Y
ABUW_3726	TetR			ABUW_3726	0	2.70015e-141	Y	0	7.83504e-144	Y	0	7.61374e-144	Y	0	7.27409e-144	Y	0	6.37221e-142	Y
ABUW_3728	AraC			ABUW_3728	0	1.54034e-143	Y	0	2.74378e-145	Y	0	2.66628e-145	Y	0	2.54733e-145	Y	0	2.3804e-144	Y
zur	Fur	45		ABUW_3741	0	2.41388e-80	Y	0	2.53461e-80	Y	0	2.46307e-80	Y	0	2.35327e-80	Y	0	2.44292e-80	Y
ABUW_3753	PadR			ABUW_3753	0	7.06957e-93	Y	0	9.01019e-94	Y	0	8.75584e-94	Y	0	8.36546e-94	Y	0	2.31617e-92	Y
ABUW_3774	LuxR			ABUW_3774	0	6.46226e-161	Y	0	6.78578e-161	Y	0	6.59409e-161	Y	0	6.29987e-161	Y	0	4.29749e-159	Y
ABUW_3784	LysR			ABUW_3784	0	0	Y	0	0	Y	0	0	Y	0	0	Y	0	0	Y
lrp	HTH_24		46	ABUW_3790	0	1.60959e-97	Y	0	1.69012e-97	Y	0	1.6424e-97	Y	0	1.56917e-97	Y	0	1.62896e-97	Y
ABUW_3809	GntR			ABUW_3809	0	4.58034e-158	Y	0	2.89116e-157	Y	0	4.67377e-158	Y	0	4.46524e-158	Y	0	2.78648e-157	Y
lldR	GntR		47,48	ABUW_3813	0	1.09526e-157	Y	0	1.15009e-157	Y	0	1.1176e-157	Y	0	1.06774e-157	Y	0	1.10845e-157	Y
ABUW_3844	TetR			ABUW_3844	0	6.83548e-131	Y	0	3.16691e-130	Y	0	6.97487e-131	Y	0	6.66377e-131	Y	0	6.91778e-131	Y
ABUW_3845	TetR			ABUW_3845	0	6.14819e-124	Y	0	2.23772e-123	Y	0	6.27355e-124	Y	0	5.99375e-124	Y	0	3.80804e-123	Y
ABUW_3858	TetR			ABUW_3858	0	1.35551e-111	Y	0	1.42333e-111	Y	0	1.38315e-111	Y	0	1.32147e-111	Y	0	1.37183e-111	Y
ABUW_3877	LysR			ABUW_3877	0	0	Y	0	0	Y	0	0	Y	0	0	Y	0	0	Y
ABUW_3901	CsoR			ABUW_3901	4.17e-131	3.54399e-52	Y	1.93e-135	3.7212e-52	Y	1.87e-135	3.6162e-52	Y	1.79e-135	3.45504e-52	Y	1.86e-135	3.58662e-52	Y
1	Kücherer, Claudia, et al. "Regulation Of Transcription Of The Chromosomal Dnaa Gene Of Escherichia Coli." Molecular & General Genetics MGG 205.1 (1986)
2	Arias-Barrau, Elsa, et al. "The Homogentisate Pathway: A Central Catabolic Pathway Involved In The Degradation Of L-Phenylalanine, L-Tyrosine, And 3-Hydroxyphenylacetate In Pseudomonas Putida.
3	Hu, L, S L Allison, and A T Phillips. “Identification of Multiple Repressor Recognition Sites in the Hut System of Pseudomonas Putida.” Journal of Bacteriology 171.8 (1989): 4189–4195.
4	Sieira, Rodrigo, et al. "Metabolic Control Of Virulence Genes In Brucella Abortus: Hutc Coordinates Virb Expression And The Histidine Utilization Pathway By Direct Binding To Both Promoters." Journal Of Bacteriology 1-2 (2010)
5	Tucker, Ashley T. et al. “Defining Gene-Phenotype Relationships in Acinetobacter Baumannii through One-Step Chromosomal Gene Inactivation.” mBio 5.4 (2014): e01313–14. PMC. Web. 17 Jan. 2017.
6	Kato, Jun-ichi, and Tsutomu Katayama. “Hda, a Novel DnaA-Related Protein, Regulates the Replication Cycle in Escherichia Coli.” The EMBO Journal 20.15 (2001): 4253–4262. PMC
7	van der Ploeg, J.R., E. Eichhorn, and T. Leisinger, Sulfonate-sulfur metabolism and its regulation in Escherichia coli. Arch Microbiol, 2001. 176(1-2): p. 1-8.
8	Kertesz, M.A., Riding the sulfur cycle--metabolism of sulfonates and sulfate esters in gram-negative bacteria. FEMS Microbiol Rev, 2000. 24(2): p. 135-75.
9	Stec, E., et al., Structural basis of the sulphate starvation response in E. coli: crystal structure and mutational analysis of the cofactor-binding domain of the Cbl transcriptional regulator. J Mol Biol, 2006. 364(3): p. 309-22
10	Gonzalez-Gil, G., P. Bringmann, and R. Kahmann, FIS is a regulator of metabolism in Escherichia coli. Mol Microbiol, 1996. 22(1): p. 21-9.
11	Schneider, R., A. Travers, and G. Muskhelishvili, The expression of the Escherichia coli fis gene is strongly dependent on the superhelical density of DNA. Mol Microbiol, 2000. 38(1): p. 167-75.
12	Yeung, A.T., et al., Swarming of Pseudomonas aeruginosa is controlled by a broad spectrum of transcriptional regulators, including MetR. J Bacteriol, 2009. 191(18): p. 5592-602
13	Rosenfeld, N., et al., Expression of the resistance-nodulation-cell division pump AdeIJK in Acinetobacter baumannii is regulated by AdeN, a TetR-type regulator. Antimicrob Agents Chemother, 2012. 56(5): p. 2504-10.
14	Popp, R., et al., Differential DNA binding of transcriptional regulator PcaU from Acinetobacter sp. strain ADP1. J Bacteriol, 2002. 184(7): p. 1988-97.
15	Trautwein, G. and U. Gerischer, Effects exerted by transcriptional regulator PcaU from Acinetobacter sp. strain ADP1. J Bacteriol, 2001. 183(3): p. 873-81.
16	Zeng, J. and S. Spiro, Finely tuned regulation of the aromatic amine degradation pathway in Escherichia coli. J Bacteriol, 2013. 195(22): p. 5141-50.
17	Chugani, S.A., M.R. Parsek, and A.M. Chakrabarty, Transcriptional repression mediated by LysR-type regulator CatR bound at multiple binding sites. J Bacteriol, 1998. 180(9): p. 2367-72.
18	Ratajczak, Andreas, Walter Geißdörfer, and Wolfgang Hillen. “Expression of Alkane Hydroxylase from Acinetobacter Sp. Strain ADP1 Is Induced by a Broad Range of n-Alkanes and Requires the Transcriptional Activator AlkR.” Journal of Bacteriology 180.22 (1998):
19	Giangrossi, M., et al., Selective expression of the beta-subunit of nucleoid-associated protein HU during cold shock in Escherichia coli. Mol Microbiol, 2002. 44(1): p. 205-16.
20	Haines, S., et al., IscR Regulates Synthesis of Colonization Factor Antigen I Fimbriae in Response to Iron Starvation in Enterotoxigenic Escherichia coli. J Bacteriol, 2015. 197(18): p. 2896-907
21	Lee, E.C., et al., The isolation and characterization of mutants of the integration host factor (IHF) of Escherichia coli with altered, expanded DNA-binding specificities. EMBO J, 1992. 11(1): p. 305-13.
22	Ordonez, E., et al., Analysis of genes involved in arsenic resistance in Corynebacterium glutamicum ATCC 13032. Appl Environ Microbiol, 2005. 71(10): p. 6206-15.
23	Peng, Hwei-Ling, Sheng-Ru Shiou, and Hwan-You Chang. “Characterization of mdcR, a Regulatory Gene of the Malonate Catabolic System in Klebsiella Pneumoniae.” Journal of Bacteriology 181.7 (1999): 2302–2306.
24	Kok, Ruben G., David A. D’Argenio, and L. Nicholas Ornston. “Mutation Analysis of PobR and PcaU, Closely Related Transcriptional Activators in Acinetobacter.” Journal of Bacteriology 180.19 (1998): 5058–5069
25	Srinivasan, V.B., V. Vaidyanathan, and G. Rajamohan, AbuO, a TolC-like outer membrane protein of Acinetobacter baumannii, is involved in antimicrobial and oxidative stress resistance. Antimicrob Agents Chemother, 2015. 59(2): p. 1236-45.
26	Stoyanov, J.V., J.L. Hobman, and N.L. Brown, CueR (YbbI) of Escherichia coli is a MerR family regulator controlling expression of the copper exporter CopA. Mol Microbiol, 2001. 39(2): p. 502-11
27	Craven, S.H., et al., Inducer responses of BenM, a LysR-type transcriptional regulator from Acinetobacter baylyi ADP1. Mol Microbiol, 2009. 72(4): p. 881-94
28	Collier, L.S., G.L. Gaines, 3rd, and E.L. Neidle, Regulation of benzoate degradation in Acinetobacter sp. strain ADP1 by BenM, a LysR-type transcriptional activator. J Bacteriol, 1998. 180(9): p. 2493-501
29	Tagami, H. and H. Aiba, Role of CRP in transcription activation at Escherichia coli lac promoter: CRP is dispensable after the formation of open complex. Nucleic Acids Res, 1995. 23(4): p. 599-605.
30	Li, B., et al., Transcription activation by Escherichia coli FNR protein: similarities to, and differences from, the CRP paradigm. Nucleic Acids Res, 1998. 26(9): p. 2075-81
31	Morawski, B., A. Segura, and L.N. Ornston, Repression of Acinetobacter vanillate demethylase synthesis by VanR, a member of the GntR family of transcriptional regulators. FEMS Microbiol Lett, 2000. 187(1): p. 65-8.
32	Diaz, E., A. Ferrandez, and J.L. Garcia, Characterization of the hca cluster encoding the dioxygenolytic pathway for initial catabolism of 3-phenylpropionic acid in Escherichia coli K-12. J Bacteriol, 1998. 180(11): p. 2915-23
33	Marbaniang, C.N. and J. Gowrishankar, Role of ArgP (IciA) in lysine-mediated repression in Escherichia coli. J Bacteriol, 2011. 193(21): p. 5985-96.
34	Scholz, A., et al., Osmotic stress response in Acinetobacter baylyi: Identification of a glycine-betaine biosynthesis pathway and regulation of osmoadaptive choline uptake and glycine betaine synthesis through a choline-responsive BetI repressor. Environ Microbiol, 2015
35	Daniel, C., et al., Characterization of the Acinetobacter baumannii Fur regulator: cloning and sequencing of the fur homolog gene. FEMS Microbiol Lett, 1999. 170(1): p. 199-209.
36	Mihara, K., et al., Identification and transcriptional organization of a gene cluster involved in biosynthesis and transport of acinetobactin, a siderophore produced by Acinetobacter baumannii ATCC 19606T. Microbiology, 2004. 150(Pt 8): p. 2587-97
37	Eisenstein, B.I., et al., Integration host factor is required for the DNA inversion that controls phase variation in Escherichia coli. Proc Natl Acad Sci U S A, 1987. 84(18): p. 6506-10
38	Díaz, Eduardo, Abel Ferrández, and José L. García. “Characterization of the hca Cluster Encoding the Dioxygenolytic Pathway for Initial Catabolism of 3-Phenylpropionic Acid in Escherichia Coli K-12.” Journal of Bacteriology 180.11 (1998): 2915–2923. Print
39	Takinowaki, H., et al., The solution structure of the methylated form of the N-terminal 16-kDa domain of Escherichia coli Ada protein. Protein Sci, 2006. 15(3): p. 487-97
40	Whitchurch, C.B., R.A. Alm, and J.S. Mattick, The alginate regulator AlgR and an associated sensor FimS are required for twitching motility in Pseudomonas aeruginosa. Proc Natl Acad Sci U S A, 1996. 93(18): p. 9839-43
41	Torrents, E., et al., NrdR controls differential expression of the Escherichia coli ribonucleotide reductase genes. J Bacteriol, 2007. 189(14): p. 5012-21
42	Brocklehurst, K.R., S.J. Megit, and A.P. Morby, Characterisation of CadR from Pseudomonas aeruginosa: a Cd(II)-responsive MerR homologue. Biochem Biophys Res Commun, 2003. 308(2): p. 234-9.
43	Hakkila, K.M., et al., Cd-specific mutants of mercury-sensing regulatory protein MerR, generated by directed evolution. Appl Environ Microbiol, 2011. 77(17): p. 6215-24
44	Xu, C., W. Shi, and B.P. Rosen, The chromosomal arsR gene of Escherichia coli encodes a trans-acting metalloregulatory protein. J Biol Chem, 1996. 271(5): p. 2427-32
45	Mortensen, B.L., et al., Acinetobacter baumannii response to host-mediated zinc limitation requires the transcriptional regulator Zur. J Bacteriol, 2014. 196(14): p. 2616-26.
46	Braaten, B A et al. “Leucine-Responsive Regulatory Protein Controls the Expression of Both the Pap and Fan Pili Operons in Escherichia Coli.” Proceedings of the National Academy of Sciences of the United States of America 89.10 (1992): 4250–4254
47	Gao, Y.G., et al., Structural and functional characterization of the LldR from Corynebacterium glutamicum: a transcriptional repressor involved in L-lactate and sugar utilization. Nucleic Acids Res, 2008. 36(22): p. 7110-23
48	Aguilera, L., et al., Dual role of LldR in regulation of the lldPRD operon, involved in L-lactate metabolism in Escherichia coli. J Bacteriol, 2008. 190(8): p. 2997-3005
