# Supplementary material for: Towards the complete proteinaceous regulome of Acinetobacter baumannii
Source: Microb Genom. 2017 Mar 23;3(3):mgen000107. doi: 10.1099/mgen.0.000107 (PMC5382811; doi:10.1099/mgen.0.000107)
Supplement: Supplementary File 2 [file mgen-3-107-s002.xlsx]

## Sheet: TCS 
	AB5075						17978			AB0057			AYE			AB307-0294			ACICU
	RR	family	sensor (name/designation)	investigated in A. baumannii	investigated in other backgrounds	designation	Nucleotide Blast	Protein Blast	presence Y/N	Nucleotide Blast	Protein Blast	presence Y/N	Nucleotide Blast	Protein Blast	presence Y/N	Nucleotide Blast	Protein Blast	presence Y/N	Nucleotide Blast	Protein Blast	presence Y/N
TCS-1	phoB	OmpR	phoB/ABUW_0105		1	ABUW_0106	0	4.82672e-156	Y	0	5.06834e-156	Y	0	4.92517e-156	Y	0	4.70543e-156	Y	0	4.88484e-156	Y
RR	ABUW_180	LuxR	N/A			ABUW_0180	0	2.01659e-140	Y	0	2.11752e-140	Y	0	2.05772e-140	Y	0	1.96593e-140	Y	0	2.04087e-140	Y
TCS-2	ompR	OmpR	envZ/ABUW_0256		2	ABUW_0257	0	8.94969e-166	Y	0	9.39776e-166	Y	0	9.13227e-166	Y	0	8.72477e-166	Y	0	9.05748e-166	Y
TCS-3	baeR	OmpR	baeS/ABUW_0608	3		ABUW_0609	0	1.45127e-152	Y	0	3.48513e-153	Y	0	3.38669e-153	Y	0	3.23559e-153	Y	0	1.46874e-152	Y
TCS-4	pmrA	OmpR	pmrB ABUW_0829	4		ABUW_0828	0	1.51181e-134	Y	0	1.58747e-134	Y	0	1.54264e-134	Y	0	1.47383e-134	Y	0	1.53001e-134	Y
TCS-5	ABUW_1353	OmpR	ABUW_1354			ABUW_1353	0	1.44642e-141	Y	0	8.92276e-143	Y	0	8.67074e-143	Y	0	8.28394e-143	Y	0	1.30391e-141	Y
TCS-6	irlR	OmpR	ABUW_1507		5	ABUW_1506	6.66e-07	1.846e-68	Y	0	2.34787e-143	Y	0	1.86026e-144	Y	0	1.77727e-144	Y	0.00413	1.66275e-42	Y
TCS-7	ABUW_1515	OmpR	ABUW_1514			ABUW_1515	0.00125	1.02793e-37	Y	0	5.19245e-154	Y	0	5.04578e-154	Y	0	4.82066e-154	Y	0.00123	4.01179e-33	Y
TCS-8	kdpE	OmpR	KdpD/ABUW_1584		6	ABUW_1585	0	6.30794e-154	Y	0	4.84648e-156	Y	0	9.00326e-155	Y	0	4.49945e-156	Y	0	1.70371e-154	Y
TCS-9	ntrC	HTH_8	ntrB /ABUW_1733		7,8	ABUW_1732	0	0	Y	0	0	Y	0	0	Y	0	0	Y	0	0	Y
TCS-10	adeR	OmpR	adeS/ABUW_1972	9,10,11		ABUW_1973	0	8.3871e-159	Y	0	8.80697e-159	Y	0	8.55818e-159	Y	0	3.37385e-158	Y	0	4.8613e-158	Y
TCS-11	ABUW_2426	LuxR	ABUW_2427			ABUW_2426	0	0	Y	0	0	Y	0	0	Y	0	0	Y	0	0	Y
TCS-12	ABUW_3181	OmpR	BfmS/ABUW_3180	12		ABUW_3181	0	9.67794e-136	Y	0	1.01623e-135	Y	0	9.87531e-136	Y	0	9.4348e-136	Y	0	9.79446e-136	Y
TCS-13	gacS	HTH_1	N/A	13		ABUW_3306		0	Y	0	0	Y	0	0	Y	0	0	Y	0	0	Y
TCS-14	copR	OmpR	copS/ABUW_3324		14 15	ABUW_3323	0	5.19825e-144	Y	0	1.38379e-146	Y	0	1.3447e-146	Y	0.17	2.56406e-68	Y	0.18	4.80115e-44	Y
TCS-Hybrid	gacA	GerE	N/A	15		ABUW_3639	0	1.76952e-138	Y	0	1.85809e-138	Y	0	1.80561e-138	Y	0	1.72507e-138	Y	0	1.79083e-138	Y
RR	pilR	HTH_8	pilS/ABUW_3640		16	ABUW_3641	0	0	N	0	0	Y	0	0	Y	0	0	Y	0	0	Y
	Genes in red were required for pathogenecity in the worm model
	1	Walthers, Don, Van K. Tran, and Linda J. Kenney. "Interdomain Linkers Of Homologous Response Regulators Determine Their Mechanism Of Action." Journal Of Bacteriology 185.1 (2003)
	2	Delgado, Jorge, et al. "Identification Of A Phosphorylation Site And Functional Analysis Of Conserved Aspartic Acid Residues Of Ompr, A Transcriptional Activator For Ompf And Ompc In Escherichia Coli." Molecular Microbiology 10.5 (1993)
	3	Ming-Feng, Lin, et al. "Role Of The Baesr Two-Component System In The Regulation Of Acinetobacter Baumannii Adeab Genes And Its Correlation With Tigecycline Susceptibility
	4	Arroyo, L.A., et al., The pmrCAB operon mediates polymyxin resistance in Acinetobacter baumannii ATCC 17978 and clinical isolates through phosphoethanolamine modification of lipid A. Antimicrob Agents Chemother, 2011. 55(8): p. 3743-51.
	5	Jones, A.L., D. DeShazer, and D.E. Woods, Identification and characterization of a two-component regulatory system involved in invasion of eukaryotic cells and heavy-metal resistance in Burkholderia pseudomallei. Infect Immun, 1997. 65(12): p. 4972-7.
	6	Heermann, R., et al., Dynamics of an interactive network composed of a bacterial two-component system, a transporter and K+ as mediator. PLoS One, 2014. 9(2): p. e89671.
	7	Streicher, S.L., et al., Regulation of nitrogen fixation in Klebsiella pneumoniae: evidence for a role of glutamine synthetase as a regulator of nitrogenase synthesis. J Bacteriol, 1974. 120(2): p. 815-21.
	8	Espin, G., et al., Cloning of the glnA, ntrB and ntrC genes of Klebsiella pneumoniae and studies of their role in regulation of the nitrogen fixation (nif) gene cluster. Mol Gen Genet, 1982. 186(4): p. 518-24.
	9	Marchand, Isabelle et al. “Expression of the RND-Type Efflux Pump AdeABC in Acinetobacter baumannii Is Regulated by the AdeRS Two-Component System.” Antimicrobial Agents and Chemotherapy 48.9 (2004): 3298–3304. PMC.
	10	Nowak, J., et al., The Asp20-to-Asn Substitution in the Response Regulator AdeR Leads to Enhanced Efflux Activity of AdeB in Acinetobacter baumannii. Antimicrob Agents Chemother, 2015. 60(2): p. 1085-90.
	11	Chang, T.Y., et al., AdeR protein regulates adeABC expression by binding to a direct-repeat motif in the intercistronic spacer. Microbiol Res, 2016. 183: p. 60-7.
	12	Tomaras, A.P., et al., Characterization of a two-component regulatory system from Acinetobacter baumannii that controls biofilm formation and cellular morphology. Microbiology, 2008. 154(Pt 11): p. 3398-409.
	13	Cerqueira, G.M., et al., A global virulence regulator in Acinetobacter baumannii and its control of the phenylacetic acid catabolic pathway. J Infect Dis, 2014. 210(1): p. 46-55
	14	Munson, G.P., et al., Identification of a copper-responsive two-component system on the chromosome of Escherichia coli K-12. J Bacteriol, 2000. 182(20): p. 5864-71.
	15	Schelder, S., et al., The two-component signal transduction system CopRS of Corynebacterium glutamicum is required for adaptation to copper-excess stress. PLoS One, 2011. 6(7): p. e22143
	16	Parker, D., et al., Regulation of type IV fimbrial biogenesis in Dichelobacter nodosus. J Bacteriol, 2006. 188(13): p. 4801-11
